# Supplementary material for: Predicting human health from biofluid-based metabolomics using machine learning
Source: Sci Rep. 2020 Oct 19;10:17635. doi: 10.1038/s41598-020-74823-1 (PMC7572502; doi:10.1038/s41598-020-74823-1)
Supplement: Supplementary file 1 — Supplementary Data [file 41598_2020_74823_MOESM1_ESM.xlsx]

## Sheet: Extended_Supplementary_Data_1
	study	analysis	disease	disease_type	auc_all_feat	auc_std_all_feat	95% confidence int	auc_sig	auc_std_sig	auc_no_sig	auc_std_no_sig	auc_no_sig_no_add_iso	auc_std_no_sig_no_add_iso	auc_combined	auc_std_combined		accuracy_log_reg_no_stat	specificity_log_reg_no_stat	sensitivity_log_reg_no_stat	mcc_log_reg_no_stat	precision_log_reg_no_stat	accuracy_plsda_no_stat	specificity_plsda_no_stat	sensitivity_plsda_no_stat	mcc_plsda_no_stat	precision_plsda_no_stat	accuracy_log_reg_stat	specificity_log_reg_stat	sensitivity_log_reg_stat	mcc_log_reg_stat	precision_log_reg_stat	accuracy_plsda_stat	specificity_plsda_stat	sensitivity_plsda_stat	mcc_plsda_stat	precision_plsda_stat		stat_sig_False_model_knn_auc	stat_sig_False_model_knn_auc_std	stat_sig_False_model_svm_auc	stat_sig_False_model_svm_auc_std	stat_sig_True_model_knn_auc	stat_sig_True_model_knn_auc_std	stat_sig_True_model_rf_auc	stat_sig_True_model_rf_auc_std	stat_sig_True_model_svm_auc	stat_sig_True_model_svm_auc_std	stat_sig_False_model_rf_auc	stat_sig_False_model_rf_auc_std
0	ST000284	AN000452_CRC_Polyp	Colorectal Cancer	cancer	0.81856	0.0281345	0.0106124	0.82465	0.0187439	0.617679	0.0375932					NOTE	0.756667	0.733333	0.78	0.518674	0.77098	0.781859	0.748718	0.815	0.582653	0.801389	0.717115384615385	0.685897435897436	0.748333333333333	0.450851590786888	0.752053663570691	0.745865384615384	0.702564102564102	0.789166666666667	0.495686592418475	0.766968325791855		0.80856	0.0264547	0.774689	0.0202734	0.805764	0.0279532	0.825654	0.0186748	0.808205	0.0257302	0.866567	0.0113223
1	ST000284	AN000452_Healthy_CRC	Colorectal Cancer	cancer	0.82526	0.0199526	0.00739053	0.797949	0.0220071	0.700938	0.0300621					for the next 20 columns	0.734615	0.75	0.719231	0.469944	0.693288	0.778705	0.822794	0.734615	0.564613	0.769827	0.695974736048265	0.752205882352941	0.63974358974359	0.400544253327094	0.678889345948169	0.719692684766214	0.752205882352941	0.687179487179487	0.448673615413088	0.700851370851371		0.825141	0.0266605	0.822658	0.0171189	0.767759	0.0323088	0.808512	0.0228953	0.785722	0.0273128	0.861259	0.014692
2	ST000284	AN000452_Healthy_Polyp	Colorectal Cancer	cancer	0.528523	0.0261212	0.00919535	0.5	0	0.535169	0.0310882					for data sets with 0 stat	0.556446	0.547059	0.565833	0.113215	0.534286	0.525882	0.499265	0.5525	0.0517647	0.494304												0.567995	0.0292481	0.502246	0.0352087	0.498562	0.00617846	0.49949	0.00274538	0.497467	0.00783657	0.606519	0.0295345
3	ST000355	AN000580	Breast Cancer	cancer	0.986058	0.00355341	0.00107467	0.986779	0.00292047	0.73585	0.0221212			0.986753	0.00238347	significant features	0.97088	0.949167	0.992593	0.949718	0.972167	0.973333	0.946667	1	0.959128	0.971921	0.966342592592592	0.9475	0.985185185185185	0.939331808939424	0.971164021164021	0.947083333333333	0.894166666666667	1	0.919208314444064	0.945622119815668		0.931693	0.0197631	0.987824	0.00371809	0.950698	0.0149238	0.986205	0.00152294	0.986648	0.00393737	0.985729	0.00120485
4	ST000355	AN000581	Breast Cancer	cancer	0.964051	0.00766426	0.00231794	0.96738	0.00524482	0.695609	0.0203805					the model metrics could	0.913519	0.856667	0.97037	0.850138	0.924322	0.924444	0.893333	0.955556	0.860068	0.944032	0.905601851851852	0.840833333333333	0.97037037037037	0.836810175438036	0.91768561187916	0.917222222222222	0.856666666666667	0.977777777777778	0.859072630673569	0.925811585522375		0.893935	0.0189774	0.959632	0.00760265	0.935805	0.0174763	0.975763	0.0026682	0.934391	0.00958247	0.978645	0.00275579
5	ST000356	AN000582	Breast Cancer	cancer	0.998542	0.00331959	0.00127601	0.997543	0.00406461	0.57576	0.0421257			0.997562	0.00435746	not be determined	0.854762	0.709524	1	0.739339	0.92785	0.995238	1	0.990476	0.980702	1	0.85	0.7	1	0.734414416524267	0.927363940407419	0.980952380952381	0.971428571428572	0.99047619047619	0.961403161162101	0.99047619047619		0.965484	0.00765973	0.999532	0.000825384	0.980333	0.00714354	0.999974	0.000142465	0.999582	0.000694594	1	0
6	ST000356	AN000583	Breast Cancer	cancer	0.997669	0.00393426	0.00151228	0.998837	0.00235177	0.782627	0.0323626						0.854762	0.709524	1	0.739339	0.92785	1	1	1	1	1	0.919047619047619	0.838095238095238	1	0.892439268934453	0.954903067946546	1	1	1	1	1		0.996429	0.00649874	1	0	1	0	1	0	1	0	1	0
7	ST000383	AN000618	t2 diabetes	endocrine	0.932809	0.0474895	0.0294343	0.921667	0.0398819	0.763966	0.0701649					no stat = all features	0.816667	0.633333	1	0.688124	0.907778	0.822222	0.666667	0.977778	0.731168	0.917778	0.6375	0.3	0.975	0.296182596110184	0.857272727272727	0.888888888888889	0.8	0.977777777777778	0.812158961531061	0.94		0.84341	0.0592496	0.938981	0.0291172	0.863272	0.0403601	0.948241	0.0124309	0.915926	0.0466244	0.961343	0.0199267
8	ST000450	AN000705	Chronic fatigue	other	0.917103	0.0227796	0.011162	0.863267	0.0370657	0.753571	0.0411278			0.898426	0.020319	Stat = only stat sig features	0.836111	0.85	0.822222	0.679227	0.882828	0.80754	0.792857	0.822222	0.624835	0.83601	0.809325396825397	0.796428571428571	0.822222222222222	0.62780307750391	0.82062049062049	0.880555555555556	0.85	0.911111111111111	0.781299214352841	0.887777777777778		0.775873	0.0381339	0.91629	0.015229	0.858664	0.0244465	0.883909	0.0174557	0.834048	0.0398671	0.876865	0.0159971
9	ST000450	AN000706	Chronic fatigue	other	0.764669	0.0455071	0.0222985	0.496019	0.00862703	0.783902	0.033824						0.721429	0.642857	0.8	0.456215	0.718333	0.673413	0.635714	0.711111	0.364382	0.71013						0.347222222222222	0.25	0.444444444444444	-0.309889893400456	0.4		0.586171	0.0439585	0.773499	0.0331429	0.497275	0.0134704	0.494365	0.0118929	0.489907	0.0156963	0.715959	0.0311985
10	ST000608	AN000929	diabetic men (long sample storage)	endocrine	0.951667	0.0569844	0.0789764	0.786667	0.0752034	0.966667	0.0372678	0.941667	0.0548989	0.978333	0.030777		0.75	0.7	0.8	0.51547	0.8	0.95	1	0.9	0.91547	1	0.8	0.9	0.7	0.63094010767585	0.9	1	1	1	1	1		0.915	0.0534634	1	0	0.790833	0.0714386	0.84	0.0860233	0.88	0.0585947	0.985	0.0292973
11	ST000608	AN000930	diabetic men (long sample storage)	endocrine	0.941667	0.0409946	0.0568156	0.503333	0.0339935	0.955	0.0434933	0.933333	0.0596285				0.85	0.8	0.9	0.71547	0.833333	0.95	1	0.9	0.91547	1						0.5	0.5	0.5	0	0.5		0.585	0.0786871	0.976667	0.0309121	0.501667	0.00897527	0.498333	0.0143372	0.508333	0.0448764	0.880833	0.082078
12	ST000608	AN000931	diabetic men (long sample storage)	endocrine	0.895	0.0977667	0.135498	0.5	0	0.878333	0.08335						0.75	0.7	0.8	0.54641	0.833333	0.95	0.9	1	0.91547	0.933333												0.789167	0.0840841	0.973333	0.0495536	0.5	0	0.5	0	0.5	0	0.835	0.121895
13	ST000888	AN001450	Lyme disease	infectious	0.99038	0.00169952	0.000377167	0.990799	0.00136387	0.511768	0.0202506	0.513084	0.0142602				0.953928	0.947368	0.960488	0.908953	0.951271	0.976447	0.957895	0.995	0.95473	0.962126	0.956367137355584	0.947368421052632	0.965365853658536	0.913445173304537	0.9514343786295	0.976578947368421	0.963157894736842	0.99	0.954918266473636	0.967077922077922		0.986304	0.00393565	0.993205	0.00135504	0.985646	0.00384562	0.996018	0.000745235	0.993762	0.00114074	0.996299	0.000794799
14	ST000918	AN001503	Breast cancer	cancer	0.758519	0.0447914	0.027762	0.716148	0.0565093	0.531504	0.0705551	0.547881	0.0592591				0.66	0.726667	0.593333	0.330147	0.694286	0.726667	0.726667	0.726667	0.454752	0.709524	0.504166666666667	0.183333333333333	0.825	0.012267799624997	0.5	0.605555555555556	0.6	0.611111111111111	0.221360964099111	0.625		0.703704	0.0412449	0.808426	0.0354065	0.6695	0.0586856	0.657778	0.0548288	0.695704	0.0671757	0.838685	0.0296608
15	MTBLS105	IPO_aligned_MTBLS105_SIM-MS	Hepatocellular carcinoma	cancer	0.866343	0.018109	0.0086085	0.871435	0.0175524	0.54488	0.0448797						0.761667	0.773333	0.75	0.530096	0.73619	0.641667	0.733333	0.55	0.296343	0.626558	0.836388888888889	0.797777777777778	0.875	0.680072985378897	0.78452380952381	0.785277777777778	0.795555555555556	0.775	0.578068240034598	0.768939393939394		0.581014	0.0493884	0.643644	0.0595101	0.815394	0.0308763	0.873519	0.0248238	0.879046	0.0180363	0.764412	0.0327446
16	MTBLS105	IPO_aligned_MTBLS105_qMS	Hepatocellular carcinoma	cancer	0.579	0.0536301	0.0254941	0.5	0	0.604917	0.0449403			0.867519	0.0246101		0.586667	0.673333	0.5	0.176829	0.553571	0.560278	0.695556	0.425	0.100592	0.463333												0.504282	0.0537088	0.590421	0.0727828	0.499583	0.00224382	0.499333	0.00359011	0.497958	0.0109947	0.610852	0.0514408
17	MTBLS17	IPO_aligned_MTBLS17_neg_onebatch	hepatocellular carcinoma	cancer	0.707484	0.0191341	0.00525146	0.6554	0.0262269	0.64459	0.0247684	0.618945	0.0222763	0.727557	0.0171162		0.594546	0.891592	0.2975	0.236127	0.548889	0.61417	0.907508	0.320833	0.271986	0.563095	0.586749249249249	0.831831831831832	0.341666666666667	0.184697186419037	0.445641025641026	0.61722972972973	0.842792792792793	0.391666666666667	0.254478125467966	0.51008991008991		0.611235	0.0197495	0.733012	0.0212572	0.679836	0.0294835	0.703373	0.0329859	0.641086	0.0295201	0.755354	0.0133607
18	MTBLS17	IPO_aligned_MTBLS17_pos_onebatch	hepatocellular carcinoma	cancer	0.720286	0.0272463	0.00747789	0.612852	0.043961	0.699514	0.0275612	0.699676	0.0206711				0.601242	0.918318	0.284167	0.27499	0.631111	0.651381	0.929429	0.373333	0.365118	0.660065	0.609718468468468	0.853603603603603	0.365833333333333	0.237819470086306	0.495384615384615	0.553293918918919	0.817004504504505	0.289583333333333	0.141143819926009	0.472007223942209		0.584929	0.0266914	0.757923	0.0199554	0.624945	0.0309768	0.645349	0.0335326	0.585935	0.0483708	0.730391	0.0183908
19	MTBLS19_data	IPO_aligned_MTBLS19_neg_all_F_R	hepatocellular carcinoma	cancer	0.78575	0.0389399	0.0179893	0.723333	0.0515402	0.670083	0.0340495	0.625333	0.0418068	0.820333	0.0337005		0.7325	0.84	0.625	0.49784	0.793333	0.68	0.76	0.6	0.385816	0.698701	0.655	0.76	0.55	0.318190931682465	0.628888888888889	0.6775	0.78	0.575	0.368983126716759	0.683333333333333		0.711125	0.0387894	0.788	0.0230321	0.710833	0.0357003	0.793458	0.0532229	0.730792	0.0643351	0.862083	0.0148055
20	MTBLS19_data	IPO_aligned_MTBLS19_pos_all_F_R	hepatocellular carcinoma	cancer	0.833	0.0290431	0.0134172	0.778292	0.0447941	0.713167	0.032384	0.700167	0.0279429				0.6925	0.86	0.525	0.423352	0.77381	0.695	0.74	0.65	0.40126	0.685317	0.734375	0.75	0.71875	0.497528151922051	0.75	0.705	0.76	0.65	0.413245553203368	0.683333333333333		0.7505	0.0376588	0.811708	0.0181788	0.746208	0.0486393	0.822542	0.0403984	0.774292	0.0476114	0.880667	0.0168595
21	MTBLS266	IPO_aligned_MTBLS266_neg	Age related metabolomics	other	0.93037	0.0361676	0.0289401	0.520741	0.0345141	0.878519	0.0625213	0.9	0.0352533	0.931111	0.0481254		0.866667	0.866667	0.866667	0.765685	0.9	0.833333	0.866667	0.8	0.690931	0.883333												0.811481	0.0465681	0.919259	0.0407677	0.512222	0.0182236	0.517037	0.0274774	0.511852	0.0222099	0.938519	0.0373762
22	MTBLS266	IPO_aligned_MTBLS266_pos	Age related metabolomics	other	0.926667	0.0441285	0.0353102	0.5	0	0.934815	0.0362585	0.933333	0.0573775				0.7	0.4	1	0.430864	0.67	0.733333	0.8	0.666667	0.489443	0.8												0.78037	0.0560484	0.937778	0.0442217	0.5	0	0.5	0	0.5	0	0.928519	0.0459632
23	MTBLS28	IPO_aligned_MTBLS28_neg	Lung cancer	cancer	0.846345	0.00589513	0.000817023	0.845052	0.0072781	0.756432	0.00591638	0.741933	0.00747043	0.85669	0.00566179		0.740839	0.761111	0.720567	0.483008	0.726454	0.760398	0.832053	0.688744	0.528168	0.782283	0.777370700356095	0.833991000346141	0.720750400366049	0.560633608557507	0.792233044733045	0.763692299121487	0.815282104534441	0.712102493708534	0.532227657617677	0.772772494536969		0.627027	0.0145953	0.842071	0.00673427	0.700094	0.015433	0.808467	0.0049616	0.805987	0.00816102	0.797778	0.0057044
24	MTBLS28	IPO_aligned_MTBLS28_pos	Lung cancer	cancer	0.855802	0.00553568	0.000767206	0.852202	0.00517804	0.741373	0.00672407	0.729444	0.00551665				0.771403	0.811509	0.731297	0.54557	0.772749	0.767175	0.82648	0.70787	0.543029	0.785092	0.777948020952787	0.824575977847006	0.731320064058568	0.561221435841483	0.787828785550756	0.766248975773251	0.824627898926964	0.707870052619538	0.538693085036425	0.78118601986249		0.641488	0.0119365	0.851071	0.00575923	0.709901	0.0113996	0.811746	0.00562602	0.835505	0.00725937	0.810138	0.00548742
25	MTBLS315	IPO_aligned_MTBLS315_mzData	non-malaria febrile illness	infectious	0.527143	0.0602944	0.0356317	0.5	0	0.536095	0.054104			0.947143	0.0218242		0.5	0.3	0.7	-0.00352026	0.559683	0.468571	0.413333	0.52381	-0.0664795	0.539603												0.561799	0.0614807	0.534	0.083147	0.493278	0.0168659	0.500095	0.000512873	0.492381	0.0200045	0.580984	0.0468722
26	MTBLS315	IPO_aligned_MTBLS315_mzXML	non-malaria febrile illness	infectious	0.86181	0.0462072	0.0273067	0.662095	0.0592528	0.858667	0.0368368	0.818381	0.0424468				0.76381	0.646667	0.880952	0.547767	0.77	0.735714	0.733333	0.738095	0.46951	0.780952	0.530952380952381	0.466666666666667	0.595238095238095	0.063650477454004	0.56547619047619	0.693650793650794	0.688888888888889	0.698412698412698	0.394284449498554	0.738888888888889		0.609384	0.042895	0.858376	0.0417489	0.611108	0.0514423	0.635175	0.0455968	0.676196	0.0663928	0.80572	0.0360705
27	MTBLS315	IPO_aligned_MTBLS315_n_mzML	non-malaria febrile illness	infectious	0.922063	0.028174	0.0166498	0.830444	0.0490696	0.851333	0.0353326	0.834476	0.0353695				0.894762	0.846667	0.942857	0.802764	0.9	0.815238	0.773333	0.857143	0.637808	0.832143	0.633809523809524	0.786666666666667	0.480952380952381	0.275299361073789	0.722222222222222	0.772857142857143	0.693333333333333	0.852380952380952	0.562329335890003	0.80952380952381		0.727415	0.052741	0.860751	0.0308034	0.828328	0.0428208	0.867243	0.0458209	0.785495	0.0480478	0.864304	0.0311383
28	MTBLS315	IPO_aligned_MTBLS315_p_mzML	non-malaria febrile illness	infectious	0.932286	0.0271547	0.0160474	0.910159	0.0476154	0.867937	0.0431569	0.866698	0.0384943				0.82381	0.733333	0.914286	0.674164	0.823413	0.749524	0.646667	0.852381	0.511863	0.766429	0.854761904761905	0.966666666666666	0.742857142857143	0.715415861887983	0.964285714285714	0.929047619047619	0.886666666666667	0.971428571428572	0.86954308950138	0.921428571428572		0.723106	0.044308	0.881407	0.0297569	0.85791	0.0504916	0.908042	0.0375224	0.916931	0.0572789	0.883582	0.0405855
29	MTBLS352	IPO_aligned_MTBLS352_neg_NGT_Pre-DM	Diabetes - healthy v. T2 v. prediabetic	endocrine	0.551647	0.0269984	0.00907515	0.499312	0.00326898	0.55861	0.0307806	0.559397	0.0287198				0.501206	0.531579	0.470833	0.00304148	0.435952	0.563377	0.628421	0.498333	0.135398	0.542363												0.511724	0.029715	0.578834	0.0351369	0.499854	0.000785337	0.499802	0.00106581	0.5	0	0.558098	0.0402508
30	MTBLS352	IPO_aligned_MTBLS352_neg_T2D_NGT	Diabetes - healthy v. T2 v. prediabetic	endocrine	0.855278	0.0231879	0.00709784	0.784398	0.0217604	0.785407	0.0201609	0.782957	0.01747				0.774404	0.754737	0.794071	0.553627	0.79041	0.73547	0.756316	0.714625	0.474092	0.775023	0.702073018514666	0.653157894736842	0.75098814229249	0.410443384259133	0.71429926595144	0.741647597254005	0.678947368421053	0.804347826086956	0.48587258401273	0.76043956043956		0.601658	0.022383	0.832535	0.0160242	0.743711	0.0327176	0.781387	0.020664	0.784981	0.0193262	0.777956	0.0190526
31	MTBLS352	IPO_aligned_MTBLS352_neg_T2D_Pre-DM	Diabetes - healthy v. T2 v. prediabetic	endocrine	0.798035	0.0163509	0.00526862	0.693034	0.0400391	0.747896	0.0275457	0.742735	0.020541				0.678505	0.793676	0.563333	0.368781	0.65267	0.662166	0.758498	0.565833	0.329518	0.62022	0.568892045454545	0.840909090909091	0.296875	0.139079192235012	0.584586466165414	0.559288537549407	0.618577075098814	0.5	0.121088811317912	0.484920634920635		0.548196	0.0305879	0.761369	0.0182599	0.650226	0.0371237	0.65573	0.0427988	0.70088	0.0247518	0.659036	0.0292628
32	MTBLS354	IPO_aligned_MTBLS354_neg	Pneumonia - Community acquired	infectious	0.992442	0.00124914	0.000357122	0.992703	0.00156961	0.957983	0.00641527	0.947256	0.00939904	0.991695	0.00153128		0.986165	0.979474	0.992857	0.974602	0.986437	0.98784	0.989474	0.986207	0.974955	0.993333	0.991289	0.989474	0.993103	0.982939	0.993333	0.991289	0.989474	0.993103	0.982939	0.993333		0.94504	0.015299	0.984413	0.001899	0.955995	0.008023	0.989133	0.000919	0.985481	0.001739	0.988898	0.001006
33	MTBLS354	IPO_aligned_MTBLS354_pos	Pneumonia - Community acquired	infectious	0.991896	0.00139226	0.000398039	0.991822	0.00186701	0.949824	0.00733374	0.944279	0.0075134				0.981552	0.97	0.993103	0.966394	0.97977	0.971289	0.949474	0.993103	0.949431	0.966437	0.971289	0.949474	0.993103	0.949726	0.967082	0.970294	0.968421	0.972167	0.940824	0.97954		0.946691	0.015877	0.986953	0.002801	0.942642	0.012512	0.988599	0.002206	0.98817	0.002533	0.987814	0.00211
34	MTBLS364	IPO_aligned_MTBLS364_hil_neg	smoker v. nonsmoker	other	0.993851	0.00349341	0.00149416	0.99384	0.00360213	0.804215	0.0284381	0.765868	0.0286728	0.998876	0.00133561		0.944545	0.909091	0.98	0.897989	0.92381	0.945455	0.927273	0.963636	0.892417	0.930303	0.935454545454546	0.909090909090909	0.961818181818182	0.875481434684973	0.918997668997669	0.962727272727273	0.945454545454546	0.98	0.9298872619316	0.951048951048951		0.952174	0.0114783	0.992347	0.0039045	0.950342	0.0134154	0.984697	0.00677182	0.99243	0.00406365	0.985157	0.0064608
35	MTBLS364	IPO_aligned_MTBLS364_hil_pos	smoker v. nonsmoker	other	0.998948	0.00125117	0.000535136	0.999085	0.0016566	0.913339	0.0183879	0.899906	0.016611				0.954545	0.909091	1	0.917414	0.92619	0.963636	0.927273	1	0.929541	0.931818	0.972727272727273	0.945454545454546	1	0.946966553488292	0.948484848484848	0.963636363636364	0.927272727272727	1	0.929536932422191	0.931818181818182		0.969865	0.0124327	0.999008	0.00371073	0.957895	0.0127338	0.995339	0.003872	0.999289	0.0026326	0.996567	0.00237644
36	MTBLS364	IPO_aligned_MTBLS364_lip_neg	smoker v. nonsmoker	other	0.989466	0.00470962	0.00201434	0.991895	0.00609609	0.72573	0.0359122	0.678788	0.0331163				0.954545	0.927273	0.981818	0.911865	0.932867	0.926364	0.890909	0.961818	0.862198	0.905128	0.963636363636364	0.927272727272727	1	0.929536932422191	0.931818181818182	0.954545454545455	0.909090909090909	1	0.913372805454705	0.917715617715618		0.915749	0.0187593	0.990303	0.0055312	0.933923	0.0143721	0.981322	0.0061676	0.994782	0.00429406	0.977826	0.00445317
37	MTBLS364	IPO_aligned_MTBLS364_lip_pos	smoker v. nonsmoker	other	0.997179	0.00225139	0.000962935	0.99784	0.00204404	0.87032	0.0189053	0.806628	0.0201143				0.963636	0.927273	1	0.931558	0.935897	0.936364	0.909091	0.963636	0.875747	0.913636	0.972727272727273	0.945454545454546	1	0.946966553488292	0.948484848484848	0.954545454545455	0.909090909090909	1	0.916334160873802	0.923809523809524		0.948799	0.0146112	0.983047	0.00642232	0.943375	0.0117497	0.977168	0.00978216	0.991168	0.00438078	0.975871	0.00601289
38	MTBLS408	IPO_aligned_MTBLS408_neg	psoriasis	rheumatologic	0.950041	0.0132459	0.0061193	0.928436	0.0185664	0.871111	0.0242964	0.86321	0.0255775	0.947243	0.0157391		0.855556	0.844444	0.866667	0.721138	0.858333	0.877778	0.888889	0.866667	0.765582	0.895556	0.855555555555555	0.8	0.911111111111111	0.728839127624271	0.827272727272727	0.888888888888889	0.911111111111111	0.866666666666667	0.779716183516637	0.908333333333333		0.794239	0.03839	0.908765	0.0162111	0.857654	0.0288321	0.914609	0.0179899	0.909547	0.0233851	0.911564	0.0138378
39	MTBLS408	IPO_aligned_MTBLS408_pos	psoriasis	rheumatologic	0.91893	0.021611	0.00998378	0.898189	0.0240128	0.84535	0.0243639	0.835967	0.0257524				0.822222	0.733333	0.911111	0.680204	0.804811	0.766667	0.711111	0.822222	0.545102	0.748232	0.844444444444444	0.822222222222222	0.866666666666667	0.69857707107388	0.836075036075036	0.866666666666667	0.866666666666667	0.866666666666667	0.759295318468084	0.9		0.756214	0.0350289	0.867325	0.0208827	0.834897	0.0426322	0.895473	0.022387	0.868395	0.0318455	0.868189	0.0198958
40	MTBLS72	IPO_aligned_MTBLS72_neg	Alzheimer's	Neuro/Neuropsychiatric	0.808509	0.0308836	0.0121064	0.608214	0.0471132	0.808092	0.0300649	0.799988	0.0265571	0.826336	0.0350634		0.640079	0.944444	0.335714	0.368354	0.716667	0.692262	0.966667	0.417857	0.513738	0.914286	0.5	1	0	0		0.640361319966583	0.912865497076023	0.367857142857143	0.348848093116697	0.687619047619048		0.761965	0.0337649	0.827563	0.0338312	0.630711	0.0529501	0.655728	0.0474247	0.619299	0.0425176	0.960642	0.0120141
41	MTBLS72	IPO_aligned_MTBLS72_pos	Alzheimer's	Neuro/Neuropsychiatric	0.813116	0.0321202	0.0125911	0.510381	0.0183704	0.791807	0.0372827	0.801262	0.0317138				0.659524	0.933333	0.385714	0.416848	0.763333	0.707937	0.944444	0.471429	0.519533	0.835714	0.571428571428571	1	0.142857142857143	0.329501788419166	1	0.591243734335839	0.780701754385965	0.401785714285714	0.202147028826654	0.466666666666667		0.784182	0.0369926	0.811489	0.0238823	0.51614	0.0251681	0.523905	0.0267614	0.508549	0.018335	0.957746	0.00799619
42	MTBLS92	IPO_aligned_MTBLS92	Breast Cancer	cancer	0.566677	0.029281	0.0070114	0.548767	0.0209578	0.542008	0.0267442	0.539378	0.0286635				0.50011	0.979167	0.0210526	0.000323153	0.285714	0.544057	0.879167	0.208947	0.108779	0.398889	0.496107456140351	0.864583333333333	0.127631578947368	-0.005101932575134	0.291666666666667	0.528326023391813	0.951388888888889	0.105263157894737	0.094974366105411	0.444444444444444		0.571911	0.0148857	0.547573	0.0372475	0.532075	0.0203568	0.528101	0.0227405	0.518494	0.0210498	0.612277	0.0213958
43	ST000045	IPO_aligned_ST000045_11feb_neg_II_IW	t1 diabetes	endocrine	0.91	0.095219	0.131967	0.483333	0.0582142	0.86	0.152425	0.85	0.162275				0.65	0.4	0.9	0.3	0.7	1	1	1	1	1	0.5	0	1	0	0.5							0.903333	0.044597	1	0	0.513333	0.0339935	0.506667	0.0249444	0.513333	0.0339935	1	0
44	ST000045	IPO_aligned_ST000045_11feb_neg_ND_II	t1 diabetes	endocrine	0.533333	0.128668	0.178325	0.5	0	0.491667	0.832919	0.0261304	0.877174	0.0166555			0.6	0.6	0.6	0.2	0.666667	0.5	0.4	0.6	0	0.416667												0.398333	0.0880183	0.426667	0.165193	0.5	0	0.5	0	0.5	0	0.506667	0.155313
45	ST000045	IPO_aligned_ST000045_11feb_neg_ND_IW	t1 diabetes	endocrine	0.89	0.117898	0.163399	0.506667	0.0249444	0.798333	0.670104	0.0532166	0.476216	0.0481283			0.5	0	1	0	0.5	0.95	0.9	1	0.9	0.9												0.86	0.0583095	1	0	0.503333	0.0179505	0.51	0.03	0.513333	0.0339935	1	0
46	ST000045	IPO_aligned_ST000045_11mar_pos_II_IW	t1 diabetes	endocrine	0.703333	0.167796	0.232554	0.5	0	0.665	0.207425	0.688333	0.165168				0.7	0.6	0.8	0.4	0.766667	0.35	0.3	0.4	-0.3	0.366667												0.72	0.0791623	0.33	0.198578	0.5	0	0.5	0	0.5	0	0.933333	0.0906765
47	ST000045	IPO_aligned_ST000045_11mar_pos_ND_II	t1 diabetes	endocrine	0.343333	0.136463	0.189128	0.5	0	0.351667	0.141706	0.405	0.111318				0.5	0.8	0.2	0	0.333333	0.35	0.4	0.3	-0.3	0.25												0.471667	0.0813258	0.81	0.12741	0.5	0	0.5	0	0.5	0	0.34	0.108321
48	ST000045	IPO_aligned_ST000045_11mar_pos_ND_IW	t1 diabetes	endocrine	0.728333	0.166675	0.231	0.5	0	0.705	0.150748	0.723333	0.159548				0.65	0.4	0.9	0.3	0.666667	0.9	0.9	0.9	0.8	0.9												0.62	0.0791623	0.573333	0.21746	0.5	0	0.5	0	0.5	0	0.925	0.0901388
49	ST000045	IPO_aligned_ST000045_17mar_neg_II_IW	t1 diabetes	endocrine	0.738333	0.190912	0.26459	0.5	0	0.695	0.174332	0.713333	0.173654				0.5	0.2	0.8	0	0.541667	0.7	0.6	0.8	0.4	0.766667												0.646667	0.0618241	0.32	0.153623	0.5	0	0.5	0	0.5	0	0.953333	0.0669992
50	ST000045	IPO_aligned_ST000045_17mar_neg_ND_II	t1 diabetes	endocrine	0.41	0.122746	0.170118	0.5	0	0.363333	0.100775	0.42	0.128841				0.5	0.8	0.2	0	0.5	0.3	0.2	0.4	-0.4	0.166667												0.338333	0.0919088	0.963333	0.0546707	0.5	0	0.5	0	0.5	0	0.303333	0.197456
51	ST000045	IPO_aligned_ST000045_17mar_neg_ND_IW	t1 diabetes	endocrine	0.843333	0.126315	0.175064	0.5	0	0.81	0.138082	0.81	0.141657				0.55	0.4	0.7	0.1	0.625	0.9	1	0.8	0.8	1												0.656667	0.0823947	0.6	0.209762	0.5	0	0.5	0	0.5	0	0.963333	0.0657436
52	ST000045	IPO_aligned_ST000045_2feb_pos_II_IW	t1 diabetes	endocrine	0.938333	0.0937046	0.129868	0.5	0	0.833333	0.123378	0.826667	0.145335	0.87	0.132665		0.5	0	1	0	0.5	0.9	1	0.8	0.8	1												0.768333	0.0908142	0.976667	0.0803465	0.5	0	0.5	0	0.5	0	1	0
53	ST000045	IPO_aligned_ST000045_2feb_pos_ND_II	t1 diabetes	endocrine	0.368333	0.125488	0.173917	0.5	0	0.351667	0.111418	0.398333	0.106836	0.408333	0.126546		0.4	0.8	0	-0.2	0	0.2	0.2	0.2	-0.6	0.0833333												0.376667	0.0843933	0.913333	0.0991071	0.5	0	0.5	0	0.5	0	0.24	0.157797
54	ST000045	IPO_aligned_ST000045_2feb_pos_ND_IW	t1 diabetes	endocrine	0.908333	0.0817347	0.113278	0.5	0	0.885	0.12855	0.925	0.133385	0.853333	0.124454		0.7	0.4	1	0.4	0.633333	1	1	1	1	1												0.613333	0.0956847	0.953333	0.0845905	0.5	0	0.5	0	0.5	0	1	0
55	ST000046	IPO_aligned_ST000046_20120606_neg_hilic_CN_AD	Alzheimer's	Neuro/Neuropsychiatric	0.776296	0.0730146	0.0584239	0.5	0	0.749259	0.112352	0.76	0.0670115	0.763704	0.0687294		0.666667	0.533333	0.8	0.349509	0.633333	0.733333	0.8	0.666667	0.505619	0.816667												0.643333	0.0555074	0.601111	0.129174	0.5	0	0.5	0	0.5	0	0.808889	0.0569745
56	ST000046	IPO_aligned_ST000046_20120606_neg_hilic_CN_MCI	Alzheimer's	Neuro/Neuropsychiatric	0.485556	0.0983046	0.07866	0.5	0	0.517778	0.0861428	0.477778	0.0948032	0.58037	0.0951794		0.5	0.533333	0.466667	0.0227761	0.483333	0.466667	0.533333	0.4	-0.0666667	0.458333												0.455926	0.088865	0.396296	0.0765153	0.5	0	0.5	0	0.5	0	0.520741	0.0703743
57	ST000046	IPO_aligned_ST000046_20120606_neg_hilic_MCI_AD	Alzheimer's	Neuro/Neuropsychiatric	0.495556	0.0874231	0.069953	0.5	0	0.463333	0.0823098	0.485556	0.104749	0.437778	0.0786512		0.466667	0.4	0.533333	-0.0747547	0.353333	0.433333	0.6	0.266667	-0.156109	0.366667												0.37	0.0955878	0.655926	0.0669428	0.5	0	0.5	0	0.5	0	0.43037	0.138122
58	ST000046	IPO_aligned_ST000046_20120613_neg_hilic_CN_AD	Alzheimer's	Neuro/Neuropsychiatric	0.837037	0.0655043	0.0524143	0.503333	0.0179505	0.784444	0.0596699	0.794815	0.050896	0.837037	0.0761919		0.8	0.8	0.8	0.638952	0.833333	0.7	0.666667	0.733333	0.438952	0.753333												0.795185	0.0648952	0.77963	0.0800249	0.50037	0.00199451	0.496296	0.013858	0.503704	0.0149989	0.850741	0.0519325
59	ST000046	IPO_aligned_ST000046_20120613_neg_hilic_CN_MCI	Alzheimer's	Neuro/Neuropsychiatric	0.621481	0.0813433	0.0650882	0.5	0	0.602593	0.102024	0.60963	0.0627054	0.77037	0.0662539		0.666667	0.6	0.733333	0.349509	0.733333	0.5	0.533333	0.466667	0	0.58												0.691481	0.0687144	0.389259	0.0912863	0.5	0	0.5	0	0.5	0	0.687407	0.0643891
60	ST000046	IPO_aligned_ST000046_20120613_neg_hilic_MCI_AD	Alzheimer's	Neuro/Neuropsychiatric	0.422222	0.0847169	0.0677876	0.5	0	0.404444	0.101698	0.396296	0.0854103	0.63037	0.090628		0.466667	0.733333	0.2	-0.0666667	0.416667	0.533333	0.533333	0.533333	0.0747547	0.616667												0.711111	0.0734231	0.558519	0.105757	0.5	0	0.5	0	0.5	0	0.429259	0.0893729
61	ST000046	IPO_aligned_ST000046_20120618_pos_c18_CN_AD	Alzheimer's	Neuro/Neuropsychiatric	0.579259	0.0892923	0.0714487	0.5	0	0.601481	0.0933921	0.57963	0.0859267				0.633333	0.733333	0.533333	0.260067	0.583333	0.566667	0.6	0.533333	0.178885	0.62												0.755926	0.0481325	0.542222	0.10956	0.5	0	0.5	0	0.5	0	0.765185	0.0591248
62	ST000046	IPO_aligned_ST000046_20120618_pos_c18_CN_MCI	Alzheimer's	Neuro/Neuropsychiatric	0.603333	0.0719596	0.0575797	0.5	0	0.532222	0.111936	0.579259	0.105983				0.466667	0.533333	0.4	-0.0894427	0.375	0.7	0.733333	0.666667	0.430864	0.8												0.605185	0.0876644	0.39963	0.132574	0.5	0	0.5	0	0.5	0	0.696296	0.0648095
63	ST000046	IPO_aligned_ST000046_20120618_pos_c18_MCI_AD	Alzheimer's	Neuro/Neuropsychiatric	0.411111	0.087489	0.0700058	0.5	0	0.39037	0.0950951	0.405556	0.0878059				0.5	0.6	0.4	1.11022e-17	0.5625	0.5	0.6	0.4	-0.0227761	0.353333												0.523333	0.0748304	0.595556	0.0925007	0.5	0	0.5	0	0.5	0	0.586296	0.116805
64	ST000046	IPO_aligned_ST000046_20120620_neg_c18_CN_AD	Alzheimer's	Neuro/Neuropsychiatric	0.538889	0.0734651	0.0587843	0.5	0	0.516667	0.09427	0.507407	0.0994774				0.566667	0.466667	0.666667	0.133333	0.566667	0.633333	0.866667	0.4	0.289443	0.75												0.642222	0.0870362	0.411481	0.10535	0.5	0	0.5	0	0.5	0	0.613704	0.0861467
65	ST000046	IPO_aligned_ST000046_20120620_neg_c18_CN_MCI	Alzheimer's	Neuro/Neuropsychiatric	0.370741	0.10282	0.0822729	0.5	0	0.45963	0.0992765	0.421852	0.0813711				0.4	0.4	0.4	-0.208088	0.395833	0.266667	0.266667	0.266667	-0.497531	0.246667												0.443333	0.0903742	0.716296	0.0912525	0.5	0	0.5	0	0.5	0	0.393704	0.0957828
66	ST000046	IPO_aligned_ST000046_20120620_neg_c18_MCI_AD	Alzheimer's	Neuro/Neuropsychiatric	0.402963	0.0931804	0.0745598	0.5	0	0.398889	0.0896426	0.378148	0.077166				0.4	0.733333	0.0666667	-0.2	0.25	0.466667	0.6	0.333333	-0.0894427	0.475												0.578148	0.0743965	0.675556	0.0891385	0.5	0	0.5	0	0.5	0	0.464444	0.126894
67	ST000046	IPO_aligned_ST000046_20120625_pos_c18_CN_AD	Alzheimer's	Neuro/Neuropsychiatric	0.599259	0.109767	0.087832	0.5	0	0.62	0.0847363	0.614815	0.0760838				0.5	0.4	0.6	0.00808802	0.483333	0.633333	0.666667	0.6	0.266667	0.713333												0.818148	0.0529371	0.618148	0.101774	0.5	0	0.5	0	0.497407	0.0139615	0.721111	0.058749
68	ST000046	IPO_aligned_ST000046_20120625_pos_c18_CN_MCI	Alzheimer's	Neuro/Neuropsychiatric	0.702963	0.0893936	0.0715298	0.5	0	0.710741	0.0856101	0.698519	0.0799039				0.733333	0.666667	0.8	0.513707	0.72	0.633333	0.666667	0.6	0.320307	0.72												0.732593	0.0554023	0.464074	0.157493	0.5	0	0.5	0	0.5	0	0.729259	0.0588982
69	ST000046	IPO_aligned_ST000046_20120625_pos_c18_MCI_AD	Alzheimer's	Neuro/Neuropsychiatric	0.455556	0.114108	0.0913052	0.5	0	0.472222	0.0770201	0.483333	0.0744666				0.533333	0.533333	0.533333	0.112219	0.586667	0.466667	0.533333	0.4	-0.0747547	0.483333												0.53037	0.0811914	0.623704	0.0886447	0.5	0	0.5	0	0.5	0	0.505185	0.0969805
70	ST000329	IPO_aligned_ST000329_neg_FSGS_Control	minimal change disease, focal segmental sclerosis, healthy	renal	0.935	0.0818026	0.0925684	0.518333	0.043748	0.906667	0.10387	0.923333	0.0703957				0.55	0.3	0.8	0.1	0.5	0.95	0.9	1	0.9	0.9												0.69	0.100125	0.99	0.0270801	0.5	0.0129099	0.52	0.04	0.511667	0.030777	1	0
71	ST000329	IPO_aligned_ST000329_neg_MCD_Control	minimal change disease, focal segmental sclerosis, healthy	renal	0.901111	0.0826565	0.0810034	0.545	0.058238	0.925556	0.0629128	0.906111	0.0761922				0.766667	0.6	0.933333	0.564273	0.766667	1	1	1	1	1	0.75	0.5	1	0.577350269189626	0.666666666666667	1	1	1	1	1		0.738056	0.0676553	0.992778	0.030937	0.558889	0.0592755	0.581111	0.0659311	0.556667	0.0667499	0.993333	0.0280872
72	ST000329	IPO_aligned_ST000329_neg_MCD_FSGS	minimal change disease, focal segmental sclerosis, healthy	renal	0.456667	0.116873	0.132254	0.5	0	0.456111	0.0947202	0.429444	0.100893				0.5	0.7	0.3	0	0.375	0.583333	0.666667	0.5	0.23094	0.633333												0.516944	0.112268	0.407222	0.130716	0.5	0	0.5	0	0.5	0	0.432222	0.115043
73	ST000329	IPO_aligned_ST000329_pos_FSGS_Control	minimal change disease, focal segmental sclerosis, healthy	renal	0.926667	0.0601849	0.0681056	0.508333	0.0548989	0.936667	0.0682316	0.951667	0.0651707	0.941667	0.069622		0.7	0.6	0.8	0.36906	0.733333	1	1	1	1	1						1	1	1	1	1		0.868333	0.0503874	0.99	0.0238048	0.5	0.0129099	0.53	0.0458258	0.51	0.03	1	0
74	ST000329	IPO_aligned_ST000329_pos_MCD_Control	minimal change disease, focal segmental sclerosis, healthy	renal	0.98	0.0381032	0.0373411	0.725	0.111201	0.952778	0.0467625	0.953889	0.053866	0.955	0.0579192		0.6	0.2	1	0.23094	0.586667	1	1	1	1	1	0.5	0	1	0	0.5	1	1	1	1	1		0.973333	0.0263874	1	0	0.908333	0.0409946	0.93	0.0458258	0.92	0.04	1	0
75	ST000329	IPO_aligned_ST000329_pos_MCD_FSGS	minimal change disease, focal segmental sclerosis, healthy	renal	0.388333	0.120581	0.13645	0.5	0	0.391111	0.082522	0.37	0.120062	0.389444	0.112257		0.566667	0.733333	0.4	0.11547	0.611111	0.483333	0.666667	0.3	-0.0488034	0.277778												0.5675	0.0922544	0.435833	0.130298	0.5	0	0.5	0	0.5	0	0.410833	0.114689
76	ST000381	IPO_aligned_ST000381_pos	interstitial cystitis/painful bladder syndrome	other	0.441949	0.0434864	0.0200897	0.497706	0.0123556	0.444369	0.0458377						0.477652	0.625	0.330303	-0.0677801	0.575368	0.536039	0.335714	0.736364	0.0807544	0.63479												0.542168	0.0517399	0.461443	0.0477288	0.49772	0.00939462	0.499221	0.00552622	0.5	0	0.611304	0.0332401
77	ST000385	IPO_aligned_ST000385_onebatch_plasma	lung cancer	cancer	0.649111	0.0302848	0.0103329	0.502173	0.0133168	0.648543	0.0341308			0.662173	0.0308246		0.577778	0.466667	0.688889	0.160895	0.607895	0.592222	0.506667	0.677778	0.19122	0.628932												0.55837	0.0320904	0.693543	0.0227271	0.515025	0.0274881	0.521654	0.0260325	0.503173	0.0111689	0.641198	0.0306749
78	ST000385	IPO_aligned_ST000385_onebatch_serum	lung cancer	cancer	0.594431	0.0331429	0.0114834	0.538317	0.021296	0.600453	0.0345753						0.538237	0.405714	0.67076	0.0761992	0.583333	0.559273	0.557143	0.561404	0.120502	0.615937	0.472222222222222	0	0.944444444444444	-0.161374306091976	0.53125	0.561111111111111	0.566666666666667	0.555555555555556	0.121772046761763	0.606617647058824		0.5598	0.0309592	0.644567	0.0333251	0.560169	0.0373067	0.58302	0.0449781	0.529656	0.024544	0.682678	0.029452
79	ST000389	IPO_aligned_ST000388_GC	Lung cancer	cancer	0.612769	0.0378123	0.0174684	0.5	0	0.618256	0.0387688			0.561897	0.0483575		0.561282	0.353333	0.769231	0.164167	0.723232	0.56	0.32	0.8	0.151111	0.725796												0.627846	0.0456776	0.617487	0.0301355	0.5	0	0.499231	0.00414243	0.498376	0.00874514	0.651094	0.0329358
80	ST000388	IPO_aligned_ST000388_LC	Lung cancer	cancer	0.592034	0.0438883	0.0202754	0.5	0	0.597402	0.0436775	0.586752	0.0473251				0.488718	0.146667	0.830769	-0.0559604	0.688049	0.485385	0.14	0.830769	-0.0603881	0.687787												0.497778	0.0465347	0.478222	0.0684332	0.5	0	0.498675	0.00713419	0.49812	0.00807952	0.588812	0.0291769
81	ST000392	IPO_aligned_ST000392_plasma	Lung cancer	cancer	0.673891	0.0387726	0.0189986	0.550345	0.0377917	0.647702	0.0511212			0.667422	0.0408104		0.659722	0.683333	0.636111	0.327541	0.674921	0.625	0.663889	0.586111	0.27325	0.64141	0.579861111111111	0.222222222222222	0.9375	0.174966928091928	0.541666666666667	0.613425925925926	0.791666666666667	0.435185185185185	0.242738978984235	0.682539682539682		0.562054	0.0503818	0.672164	0.0375214	0.575937	0.0485914	0.557749	0.035423	0.525214	0.0422586	0.694473	0.0376899
82	ST000392	IPO_aligned_ST000392_serum	Lung cancer	cancer	0.598971	0.0402609	0.0197278	0.492477	0.0104359	0.600887	0.0424503						0.647222	0.611111	0.683333	0.300979	0.638939	0.611111	0.658333	0.563889	0.233424	0.62759	0.5	0	1	0	0.5	0.479166666666667	0.333333333333333	0.625	-0.043519413988925	0.454545454545455		0.533044	0.0437192	0.607083	0.0712959	0.49706	0.00934859	0.500243	0.00985805	0.491499	0.0160992	0.609311	0.0354763
83	ST000396	IPO_aligned_ST000396	lung cancer	cancer	0.477974	0.0223876	0.00571266	0.497683	0.00918376	0.47685	0.023924						0.469167	0.728333	0.21	-0.063062	0.278947	0.522051	0.804103	0.24	0.0572077	0.396637						0.473717948717949	0.897435897435897	0.05	-0.089341794896284	0.2		0.523743	0.0225813	0.466515	0.0290321	0.497425	0.00744652	0.498485	0.00383105	0.49961	0.00969835	0.53682	0.0194016
84	ST000578	IPO_aligned_ST000578_AE	Malaria (P. vivax)	infectious	0.993618	0.00397881	0.00114982	0.995281	0.00291166	0.543779	0.0471978	0.502877	0.0772027	0.998758	0.00175009		0.747674	0.5	0.995349	0.656687	0.955349	0.795293	0.6	0.990587	0.701791	0.963824	0.847619047619048	0.7	0.995238095238095	0.782895648139695	0.973522178304787	0.747674418604651	0.5	0.995348837209302	0.653190295703519	0.955436672079746		0.832114	0.0547117	0.982608	0.00681208	0.849937	0.0388256	0.975335	0.00763957	0.976015	0.00700204	0.973295	0.00815996
85	ST000578	IPO_aligned_ST000578_C18	Malaria (P. vivax)	infectious	0.999339	0.00143432	0.0004145	0.998945	0.00159274	0.418977	0.0550198	0.39957	0.0571309				0.875	0.75	1	0.85192	0.977475	0.797674	0.6	0.995349	0.721114	0.964343	0.825	0.65	1	0.777331848449224	0.968871015514089	0.822674418604651	0.65	0.995348837209302	0.764212693721597	0.968278130138595		0.901413	0.0389694	0.990422	0.00215051	0.915286	0.0402978	0.995953	0.00272101	0.98992	0.00255101	0.992446	0.00527314
86	ST000763	IPO_aligned_ST000763_untar_neg_Borderline Pressures_LowRisk	Pulmonary Artery Hypertension in Scleroderma	rheumatologic	0.87995	0.0209144	0.0102481	0.850004	0.0351578	0.819753	0.0451342	0.807923	0.0475064				0.875	0.952778	0.797222	0.762125	0.952778	0.872222	0.930556	0.813889	0.757206	0.935	0.8	0.827777777777778	0.772222222222222	0.608482431640723	0.837777777777778	0.766666666666667	0.802777777777778	0.730555555555555	0.538656028780157	0.807857142857143		0.784311	0.0280132	0.888724	0.0221492	0.854856	0.0317329	0.994486	0.00748151	0.8432	0.0368128	0.994573	0.00533797
87	ST000763	IPO_aligned_ST000763_untar_neg_Healthy_Borderline Pressures	Pulmonary Artery Hypertension in Scleroderma	rheumatologic	0.893988	0.0208785	0.00872457	0.886737	0.0199572	0.793574	0.0332641	0.758723	0.0482748				0.852937	0.944762	0.761111	0.741565	0.902857	0.855278	0.946667	0.763889	0.740339	0.896429	0.800833333333333	0.96	0.641666666666667	0.664504656142796	0.90952380952381	0.800912698412698	0.932380952380952	0.669444444444444	0.651872318762458	0.876190476190476		0.842556	0.0346622	0.915481	0.0125646	0.912208	0.0212444	0.993494	0.00492315	0.896458	0.013383	0.995795	0.0034578
88	ST000763	IPO_aligned_ST000763_untar_neg_Healthy_LowRisk	Pulmonary Artery Hypertension in Scleroderma	rheumatologic	0.876128	0.0251041	0.0104903	0.77199	0.0370769	0.840954	0.0337399	0.804072	0.0346659				0.823492	0.958095	0.688889	0.700212	0.920635	0.831944	0.933333	0.730556	0.688065	0.855556	0.738968253968254	0.839047619047619	0.638888888888889	0.489912657466348	0.705555555555555	0.7675	0.893333333333333	0.641666666666667	0.571740467881438	0.801428571428571		0.779329	0.0399049	0.900738	0.0195144	0.78966	0.0353824	0.957532	0.0225907	0.798875	0.0343058	0.988866	0.00521205
89	ST000763	IPO_aligned_ST000763_untar_neg_Healthy_Normal Pressures	Pulmonary Artery Hypertension in Scleroderma	rheumatologic	0.896508	0.0224059	0.010351	0.910746	0.0226875	0.718278	0.0669427	0.682286	0.0923605				0.88619	0.972381	0.8	0.807791	0.9	0.925	1	0.85	0.900174	1	0.893333333333333	0.986666666666667	0.8	0.837949550341787	0.96	0.9	1	0.8	0.865129798384244	1		0.896262	0.0281101	0.912016	0.0176141	0.906925	0.0220778	0.997925	0.00434414	0.917063	0.0192206	0.997492	0.00400997
90	ST000763	IPO_aligned_ST000763_untar_neg_Healthy_PAH	Pulmonary Artery Hypertension in Scleroderma	rheumatologic	0.890019	0.0224571	0.00960505	0.892776	0.0283088	0.774153	0.0426553	0.756765	0.0554237				0.846905	0.986667	0.707143	0.76101	0.966667	0.86881	0.973333	0.764286	0.789992	0.955556	0.853571428571429	1	0.707142857142857	0.784116012563208	1	0.843809523809524	0.973333333333333	0.714285714285714	0.746159093061204	0.942857142857143		0.845508	0.0301858	0.901901	0.0216082	0.885992	0.0174442	0.991026	0.00688598	0.883611	0.0216894	0.994913	0.00560299
91	ST000763	IPO_aligned_ST000763_untar_neg_Normal Pressures_Borderline Pressures	Pulmonary Artery Hypertension in Scleroderma	rheumatologic	0.916412	0.0691597	0.0391308	0.497662	0.0145651	0.941574	0.0370266	0.926528	0.0531031				0.868056	1	0.736111	0.715169	1	0.851389	0.9	0.802778	0.702953	0.963636	0.5	0	1	0	0.692307692307692	0.75	0.5	1	0.639602149066831	0.818181818181818		0.835417	0.0317258	0.957222	0.0390541	0.513241	0.02851	0.51978	0.0339189	0.505012	0.0142746	0.988947	0.01273
92	ST000763	IPO_aligned_ST000763_untar_neg_Normal Pressures_LowRisk	Pulmonary Artery Hypertension in Scleroderma	rheumatologic	0.964421	0.0265024	0.0149951	0.918056	0.0255124	0.968773	0.0253901	0.973843	0.0262725				0.894444	0.95	0.838889	0.750525	0.977778	0.884722	0.95	0.819444	0.743124	0.98	0.859722222222222	0.9	0.819444444444444	0.687346064168579	0.952777777777778	0.804166666666667	0.75	0.858333333333333	0.639235769677745	0.905		0.928704	0.0220051	0.971852	0.0146819	0.92478	0.0181312	0.995	0.00704875	0.946806	0.0173524	0.995718	0.00594439
93	ST000763	IPO_aligned_ST000763_untar_neg_PAH_Borderline Pressures	Pulmonary Artery Hypertension in Scleroderma	rheumatologic	0.908183	0.0245449	0.0124214	0.496143	0.0125389	0.900061	0.030988	0.887226	0.0460278				0.897817	0.917857	0.877778	0.811221	0.937778	0.893056	0.975	0.811111	0.794312	0.975												0.877765	0.0362447	0.913825	0.0388542	0.502401	0.0154069	0.510141	0.0225586	0.499013	0.0095185	0.991619	0.0085476
94	ST000763	IPO_aligned_ST000763_untar_neg_PAH_LowRisk	Pulmonary Artery Hypertension in Scleroderma	rheumatologic	0.867183	0.0312506	0.015815	0.734967	0.0533031	0.831138	0.0524458	0.836349	0.0605739				0.694643	0.689286	0.7	0.391954	0.730447	0.772024	0.860714	0.683333	0.573438	0.87316	0.75	0.833333333333333	0.666666666666667	0.5302945215797	0.878787878787879	0.754464285714286	0.758928571428571	0.75	0.527194776637705	0.811507936507936		0.880225	0.0249282	0.875944	0.0354695	0.787932	0.0707095	0.864	0.0587706	0.703757	0.0807929	0.98968	0.00621684
95	ST000763	IPO_aligned_ST000763_untar_neg_PAH_Normal Pressures	Pulmonary Artery Hypertension in Scleroderma	rheumatologic	0.884107	0.0696777	0.0411769	0.507589	0.020538	0.864464	0.069538	0.867738	0.0751072				0.673214	0.946429	0.4	0.398326	0.7	0.825	0.95	0.7	0.717952	0.933333	0.5625	1	0.125	0.209165006633519	1	0.5625	0.625	0.5	0.119522860933439	0.4		0.854048	0.0475146	0.889137	0.0637349	0.52122	0.0258712	0.543631	0.0597001	0.499196	0.0254251	0.99875	0.00329753
96	ST000763	IPO_aligned_ST000763_untar_pos_Borderline Pressures_LowRisk	Pulmonary Artery Hypertension in Scleroderma	rheumatologic	0.922422	0.0178614	0.0087521	0.929709	0.0234502	0.812882	0.0547347	0.796097	0.0591964	0.911923	0.018897		0.838889	0.855556	0.822222	0.684982	0.857222	0.838889	0.927778	0.75	0.700985	0.930556	0.865277777777778	0.908333333333333	0.822222222222222	0.738006016853512	0.91	0.863888888888889	0.883333333333333	0.844444444444444	0.743331311894353	0.899206349206349		0.826908	0.0295294	0.919414	0.0189909	0.894506	0.0245324	0.998297	0.0024725	0.920489	0.0183371	0.998709	0.00237222
97	ST000763	IPO_aligned_ST000763_untar_pos_Healthy_Borderline Pressures	Pulmonary Artery Hypertension in Scleroderma	rheumatologic	0.896594	0.0141165	0.00589892	0.891824	0.0166015	0.73552	0.0423023	0.720576	0.0398303	0.886426	0.0173982		0.881111	0.973333	0.788889	0.800204	0.949206	0.846746	0.932381	0.761111	0.713168	0.858333	0.840079365079365	0.919047619047619	0.761111111111111	0.699011341800699	0.843333333333333	0.830357142857143	0.919047619047619	0.741666666666667	0.681112670914203	0.836666666666667		0.884634	0.0181794	0.906086	0.0128197	0.917117	0.0138552	0.996269	0.00499391	0.885793	0.0148468	0.999683	0.00120537
98	ST000763	IPO_aligned_ST000763_untar_pos_Healthy_LowRisk	Pulmonary Artery Hypertension in Scleroderma	rheumatologic	0.859563	0.0291796	0.0121934	0.811284	0.0335005	0.829681	0.0371915	0.80042	0.0476812	0.868227	0.0294638		0.789167	0.986667	0.591667	0.66816	0.971429	0.797778	0.973333	0.622222	0.669617	0.944444	0.689404761904762	0.837142857142857	0.541666666666667	0.424182083582846	0.727424242424242	0.767301587301587	0.879047619047619	0.655555555555556	0.555438150642183	0.763888888888889		0.753642	0.0234061	0.873012	0.0282935	0.80826	0.0355859	0.968057	0.00901307	0.826529	0.031705	0.986013	0.00963878
99	ST000763	IPO_aligned_ST000763_untar_pos_Healthy_Normal Pressures	Pulmonary Artery Hypertension in Scleroderma	rheumatologic	0.922754	0.0172569	0.00797226	0.92769	0.0158824	0.750175	0.0713363	0.674944	0.0855598	0.91127	0.0189516		0.861667	0.973333	0.75	0.773326	0.9	0.868333	0.986667	0.75	0.804546	0.95	0.825	1	0.65	0.759000950753286	1	0.911190476190476	0.972380952380952	0.85	0.844455184765902	0.91		0.871468	0.0414041	0.929341	0.0147174	0.908679	0.0233831	0.998933	0.00254634	0.920563	0.0180755	0.997778	0.00949009
100	ST000763	IPO_aligned_ST000763_untar_pos_Healthy_PAH	Pulmonary Artery Hypertension in Scleroderma	rheumatologic	0.877127	0.0244012	0.0104365	0.891944	0.0156253	0.699268	0.0505665	0.676796	0.0534163	0.882849	0.0186399		0.846905	0.986667	0.707143	0.76297	0.971429	0.84869	0.986667	0.710714	0.766332	0.977778	0.812142857142857	0.96	0.664285714285714	0.687874225306124	0.916666666666667	0.866547619047619	0.986666666666667	0.746428571428571	0.788877616097409	0.971428571428572		0.862242	0.0309831	0.867571	0.0197015	0.883885	0.0196406	0.994679	0.00573468	0.862698	0.0227627	0.998171	0.00179955
101	ST000763	IPO_aligned_ST000763_untar_pos_Normal Pressures_Borderline Pressures	Pulmonary Artery Hypertension in Scleroderma	rheumatologic	0.931829	0.0428741	0.0242583	0.499815	0.0110209	0.925023	0.0437814	0.925486	0.0535819	0.935648	0.055835		0.85	0.75	0.95	0.705738	0.913333	0.85	0.75	0.95	0.701071	0.9	0.4375	0.25	0.625	-0.125	0.625							0.810856	0.0366732	0.954792	0.0364021	0.512558	0.0277708	0.512396	0.032118	0.50066	0.00976114	0.984861	0.0117785
102	ST000763	IPO_aligned_ST000763_untar_pos_Normal Pressures_LowRisk	Pulmonary Artery Hypertension in Scleroderma	rheumatologic	0.953403	0.022996	0.0130112	0.968009	0.0184901	0.950509	0.0354266	0.935556	0.0511039	0.960023	0.0293188		0.922222	1	0.844444	0.81554	1	0.872222	0.9	0.844444	0.72962	0.955556	0.955555555555556	1	0.911111111111111	0.905409255338946	1	0.893055555555555	0.9	0.886111111111111	0.782869230305816	0.957777777777778		0.908333	0.0278181	0.962338	0.0266789	0.929641	0.0240902	0.992593	0.00692203	0.965116	0.0182034	0.993958	0.00926877
103	ST000763	IPO_aligned_ST000763_untar_pos_PAH_Borderline Pressures	Pulmonary Artery Hypertension in Scleroderma	rheumatologic	0.860633	0.0275414	0.0139379	0.501424	0.00752177	0.850301	0.0540538	0.8469	0.0400136	0.871333	0.0392049		0.727579	0.785714	0.669444	0.460472	0.789286	0.773413	0.810714	0.736111	0.572166	0.85												0.857448	0.0258698	0.89193	0.0391111	0.519248	0.0341967	0.515597	0.0321809	0.497603	0.0137413	0.979759	0.0106046
104	ST000763	IPO_aligned_ST000763_untar_pos_PAH_LowRisk	Pulmonary Artery Hypertension in Scleroderma	rheumatologic	0.873029	0.0355947	0.0180134	0.86955	0.0341924	0.799286	0.0708097	0.793307	0.0780294	0.872235	0.0287159		0.772421	0.814286	0.730556	0.559174	0.846667	0.845437	0.896429	0.794444	0.703901	0.904206	0.772420634920635	0.864285714285714	0.680555555555556	0.564298963754017	0.866428571428571	0.777380952380952	0.896428571428572	0.658333333333333	0.573945163926928	0.898412698412698		0.888805	0.0261779	0.887961	0.0287333	0.889995	0.0232184	0.990023	0.00571941	0.851706	0.0289835	0.988053	0.00657936
105	ST000763	IPO_aligned_ST000763_untar_pos_PAH_Normal Pressures	Pulmonary Artery Hypertension in Scleroderma	rheumatologic	0.83869	0.062899	0.0371709	0.509568	0.0252416	0.824196	0.0573565	0.807857	0.0779475	0.854732	0.0632549		0.698214	0.946429	0.45	0.500655	0.9	0.7375	0.925	0.55	0.528922	0.8	0.458333333333333	0.916666666666667	0	-0.105409255338946	0							0.857738	0.0608548	0.806607	0.0773593	0.516607	0.0277214	0.514479	0.0305686	0.500804	0.0150967	0.988289	0.0157464
106	ST000865	IPO_aligned_ST000865_onebatch	Hepatocellular Carcinoma	cancer	0.572998	0.0445533	0.0218311	0.494167	0.0179068	0.572963	0.0460258						0.525	0.525	0.525	0.0479002	0.490909	0.665278	0.705556	0.625	0.333499	0.655952												0.542784	0.0422831	0.553536	0.0793393	0.497778	0.00992902	0.498333	0.00897527	0.495532	0.0136692	0.690226	0.0385554
107	ST000063	XCMS-Report-annotated-SingleClass-GCTOF.	Depression	Neuro/Neuropsychiatric	0.87521	0.018788	0.00867961	0.812845	0.030205	0.795771	0.02799						0.766667	0.762222	0.771111	0.543455	0.788697	0.767778	0.806667	0.728889	0.551414	0.825455	0.693333333333333	0.682222222222222	0.704444444444444	0.391222023432604	0.688333333333333	0.754444444444444	0.742222222222222	0.766666666666667	0.527733193832217	0.763108003108003		0.726556	0.0318631	0.876444	0.0179308	0.790407	0.0273079	0.878111	0.0170937	0.807111	0.0289367	0.887222	0.0156709
108	ST000062	XCMS-Report-annotated-SingleClass-GCTOF.plasma	Depression	Neuro/Neuropsychiatric	0.736759	0.044251	0.0210356	0.583542	0.041407	0.731417	0.039451						0.618611	0.675	0.562222	0.248694	0.705079	0.659722	0.675	0.644444	0.326822	0.734343	0.548611111111111	0.375	0.722222222222222	0.10154529930749	0.611111111111111	0.576041666666667	0.46875	0.683333333333333	0.155192802965487	0.60479797979798		0.667852	0.0424149	0.788782	0.0331356	0.570509	0.0336261	0.63256	0.0535955	0.585935	0.0428925	0.805458	0.0246571
109	ST000046	XCMS-Report-annotated-SingleClass.04jun12_CN_AD	Alzheimer's	Neuro/Neuropsychiatric	0.852593	0.0608536	0.048693	0.507037	0.0230375	0.831111	0.0708793	0.838519	0.0721072				0.833333	0.8	0.866667	0.713707	0.87	0.8	0.666667	0.933333	0.624264	0.8	0.5	0	1	0	0.5	0.5	0.666666666666667	0.333333333333333	0	0.5		0.793333	0.0652062	0.863704	0.0458063	0.502963	0.015956	0.511111	0.0208857	0.52037	0.0253508	0.842593	0.0725822
110	ST000046	XCMS-Report-annotated-SingleClass.04jun12_CN_MCI	Alzheimer's	Neuro/Neuropsychiatric	0.72	0.0845905	0.0676865	0.497778	0.0101024	0.729259	0.0602111	0.723704	0.0753993				0.666667	0.666667	0.666667	0.386973	0.753333	0.666667	0.666667	0.666667	0.40975	0.77												0.647037	0.0654005	0.731481	0.0744297	0.5	0	0.49963	0.00199451	0.501852	0.0174703	0.725185	0.0735313
111	ST000046	XCMS-Report-annotated-SingleClass.04jun12_MCI_AD	Alzheimer's	Neuro/Neuropsychiatric	0.607037	0.0853694	0.0683097	0.504444	0.0116887	0.583704	0.0742997	0.567037	0.0840088				0.633333	0.666667	0.6	0.251979	0.6625	0.566667	0.6	0.533333	0.156109	0.553333												0.584815	0.0586181	0.429259	0.11046	0.505556	0.0127496	0.504444	0.0113312	0.506667	0.013021	0.743704	0.0770299
112	ST000046	XCMS-Report-annotated-SingleClass.11jun12_CN_AD	Alzheimer's	Neuro/Neuropsychiatric	0.868148	0.0401369	0.0321162	0.517778	0.0279034	0.881481	0.0588877	0.86	0.0730635				0.766667	0.8	0.733333	0.557597	0.816667	0.733333	0.733333	0.733333	0.490931	0.783333	0.5	1	0	0		0.5	0.333333333333333	0.666666666666667	0	0.5		0.833704	0.0470953	0.902963	0.0501794	0.500741	0.017435	0.506296	0.0212148	0.516296	0.0264082	0.848148	0.0440102
113	ST000046	XCMS-Report-annotated-SingleClass.11jun12_CN_MCI	Alzheimer's	Neuro/Neuropsychiatric	0.860741	0.0607046	0.0485738	0.511111	0.0216595	0.846667	0.0616241	0.856296	0.0595548				0.8	0.733333	0.866667	0.668328	0.84	0.7	0.6	0.8	0.461728	0.69						0.333333333333333	0	0.666666666666667	-0.447213595499958	0.4		0.696296	0.0617531	0.778519	0.066539	0.49963	0.0101362	0.501111	0.0104822	0.502593	0.0166502	0.825556	0.0647343
114	ST000046	XCMS-Report-annotated-SingleClass.11jun12_MCI_AD	Alzheimer's	Neuro/Neuropsychiatric	0.690741	0.0777293	0.0621964	0.971852	0.0447888	0.452593	0.0809884	0.463333	0.0899543				0.733333	0.533333	0.933333	0.490931	0.683333	0.5	0.533333	0.466667	0.014688	0.503333	0.633333333333333	0.266666666666667	1	0.282842712474619	0.6	0.866666666666667	0.733333333333333	1	0.778885438199983	0.84		0.615185	0.0876527	0.583333	0.127197	0.911111	0.0254991	0.975556	0.0155556	0.97037	0.0316011	0.945926	0.0438604
115	ST000046	XCMS-Report-annotated-SingleClass.27jun12_CN_AD	Alzheimer's	Neuro/Neuropsychiatric	0.848889	0.0624335	0.0499572	0.655926	0.0634069	0.707037	0.0726049	0.718519	0.0987716				0.7	0.666667	0.733333	0.45364	0.736667	0.6	0.533333	0.666667	0.185312	0.516667	0.5	1	0	0		0.666666666666667	0.666666666666667	0.666666666666667	0.333333333333333	0.666666666666667		0.635926	0.0711275	0.545185	0.14028	0.591481	0.0593298	0.636296	0.0556246	0.647778	0.0610033	0.795926	0.0597308
116	ST000046	XCMS-Report-annotated-SingleClass.27jun12_CN_MCI	Alzheimer's	Neuro/Neuropsychiatric	0.784444	0.0693651	0.0555037	0.522222	0.0392313	0.615185	0.0728877	0.625185	0.0967766				0.7	0.666667	0.733333	0.430864	0.72	0.666667	0.733333	0.6	0.395061	0.786667						0.666666666666667	1	0.333333333333333	0.447213595499958	1		0.681111	0.0503608	0.603333	0.10054	0.51	0.0275696	0.52963	0.0377705	0.521852	0.0391771	0.784444	0.0401233
117	ST000046	XCMS-Report-annotated-SingleClass.27jun12_MCI_AD	Alzheimer's	Neuro/Neuropsychiatric	0.635926	0.0801585	0.0641401	0.5	0	0.634074	0.0913066	0.621481	0.079086				0.666667	0.666667	0.666667	0.364197	0.766667	0.566667	0.666667	0.466667	0.141421	0.68												0.501481	0.0684173	0.488889	0.147907	0.5	0	0.5	0	0.5	0	0.552593	0.0845678
118	MTBLS358	m_CER_mass_spectrometry_v4_COPD_CS	COPD	respiratory	0.467561	0.0386302	0.0202357	0.5	0	0.459987	0.0370799			0.473535	0.0387268		0.4625	0.55	0.375	-0.0915613	0.442992	0.458929	0.435714	0.482143	-0.0832104	0.449004												0.408891	0.0410815	0.466451	0.0557254	0.5	0	0.5	0	0.5	0	0.388244	0.0511263
119	MTBLS358	m_CER_mass_spectrometry_v4_COPD_FS	COPD	respiratory	0.474625	0.0488538	0.0255912	0.5	0	0.468148	0.0365764			0.630247	0.0476412		0.517857	0.65	0.385714	0.0290319	0.482386	0.5	0.521429	0.478571	-0.00394877	0.493889												0.518237	0.0421984	0.451295	0.049046	0.497679	0.0125013	0.5	0	0.5	0	0.471674	0.0592153
120	MTBLS358	m_CER_mass_spectrometry_v4_COPD_NS	COPD	respiratory	0.574278	0.0375906	0.0196912	0.497812	0.01178	0.581828	0.0624679			0.741815	0.0455861		0.644643	0.621429	0.667857	0.293027	0.663492	0.578571	0.617857	0.539286	0.159824	0.579286												0.518482	0.033937	0.582307	0.0713542	0.5	0	0.5	0	0.5	0	0.499635	0.0536142
121	MTBLS358	m_CER_mass_spectrometry_v4_CS_NS	COPD	respiratory	0.49179	0.0391987	0.0205336	0.5	0	0.468462	0.043209			0.725914	0.0458518		0.539286	0.589286	0.489286	0.0777831	0.538333	0.539286	0.514286	0.564286	0.0802122	0.53746												0.547135	0.046551	0.461741	0.0381978	0.495015	0.0151409	0.49567	0.0131845	0.498333	0.00897527	0.594003	0.0350113
122	MTBLS358	m_CER_mass_spectrometry_v4_FS_CS	COPD	respiratory	0.490903	0.0590844	0.0309503	0.497188	0.00938714	0.480909	0.0395842			0.531973	0.0440057		0.505357	0.760714	0.25	0.0109109	0.527778	0.498214	0.557143	0.439286	-0.00489258	0.499603	0.5	0	1	0	0.533333333333333	0.375	0.375	0.375	-0.25	0.375		0.465156	0.0353726	0.445394	0.0575948	0.493549	0.0115513	0.495246	0.0158331	0.497991	0.00777243	0.480216	0.0480881
123	MTBLS358	m_CER_mass_spectrometry_v4_FS_NS	COPD	respiratory	0.459514	0.0347334	0.0181945	0.499762	0.00128218	0.471062	0.0387552			0.419192	0.0436348		0.519643	0.607143	0.432143	0.0400721	0.509425	0.566071	0.567857	0.564286	0.138691	0.556111												0.477917	0.0403132	0.442582	0.0543965	0.5	0	0.49869	0.00492143	0.497619	0.00909761	0.493095	0.0522397
124	MTBLS358	m_EICO_mass_spectrometry_v4_COPD_CS	COPD	respiratory	0.478788	0.0407865	0.0213653	0.5	0	0.486322	0.0497132						0.475	0.410714	0.539286	-0.057735	0.486508	0.558929	0.560714	0.557143	0.119246	0.553968												0.5141	0.0482591	0.461131	0.0509489	0.497024	0.0111359	0.5	0	0.498229	0.00953623	0.519137	0.0420123
125	MTBLS358	m_EICO_mass_spectrometry_v4_COPD_FS	COPD	respiratory	0.6503	0.0433621	0.0227144	0.496135	0.0181291	0.641754	0.053711						0.539286	0.589286	0.489286	0.0806113	0.528377	0.608929	0.660714	0.557143	0.22995	0.642222	0.4375	0	0.875	-0.25	0.5							0.54689	0.0533327	0.586935	0.0666678	0.498981	0.00936998	0.496726	0.0108727	0.494182	0.0117089	0.593921	0.0390728
126	MTBLS358	m_EICO_mass_spectrometry_v4_COPD_NS	COPD	respiratory	0.64632	0.0498908	0.0261344	0.486775	0.0177498	0.659687	0.0450833						0.616071	0.589286	0.642857	0.235549	0.609524	0.639286	0.617857	0.660714	0.289263	0.627937	0.5	0	1	0	0.466666666666667	0.410714285714286	0.571428571428571	0.25	-0.188982236504614	0.4		0.550945	0.0403167	0.592091	0.0689835	0.491443	0.018395	0.489018	0.0211637	0.485774	0.0138377	0.627604	0.0434258
127	MTBLS358	m_EICO_mass_spectrometry_v4_CS_NS	COPD	respiratory	0.539352	0.0439513	0.0230231	0.498163	0.00989112	0.537275	0.0572361						0.528571	0.575	0.482143	0.0630468	0.511769	0.514286	0.564286	0.464286	0.021301	0.505397												0.498013	0.0429075	0.520804	0.0759716	0.497374	0.00852739	0.497738	0.0121807	0.497976	0.0076977	0.526183	0.0478788
128	MTBLS358	m_EICO_mass_spectrometry_v4_FS_CS	COPD	respiratory	0.614182	0.0400023	0.0209545	0.498242	0.0177087	0.604977	0.0590606						0.583929	0.653571	0.514286	0.169694	0.601587	0.596429	0.607143	0.585714	0.196199	0.588889	0.330357142857143	0.285714285714286	0.375	-0.339285714285714	0.375	0.375	0.5	0.25	-0.258198889747161	0.333333333333333		0.610394	0.0457737	0.545655	0.0532952	0.507701	0.0186297	0.503683	0.0189572	0.498705	0.0174722	0.70032	0.0335655
129	MTBLS358	m_EICO_mass_spectrometry_v4_FS_NS	COPD	respiratory	0.492173	0.0432159	0.0226379	0.5	0	0.507105	0.0454203						0.435714	0.525	0.346429	-0.131391	0.39881	0.585714	0.567857	0.603571	0.176192	0.602857												0.511429	0.044451	0.433869	0.0659838	0.498274	0.00646293	0.5	0	0.497039	0.0118521	0.459025	0.0527822
130	MTBLS358	m_SHOT_mass_spectrometry_v4_COPD_CS	COPD	respiratory	0.499107	0.0532564	0.0278974	0.497657	0.00724427	0.501716	0.0399625						0.475	0.460714	0.489286	-0.0536078	0.460952	0.533929	0.521429	0.546429	0.0758769	0.537778												0.564464	0.0414148	0.446429	0.0641392	0.491637	0.0163338	0.500223	0.00402075	0.495967	0.0119714	0.617121	0.0304015
131	MTBLS358	m_SHOT_mass_spectrometry_v4_COPD_FS	COPD	respiratory	0.6604	0.0409282	0.0214395	0.527585	0.0301779	0.65075	0.049135						0.548214	0.435714	0.660714	0.102735	0.534713	0.680357	0.671429	0.689286	0.371376	0.734762	0.625	0.3125	0.9375	0.258198889747161	0.616666666666667	0.424107142857143	0.535714285714286	0.3125	-0.190460848880527	0.3125		0.526957	0.0406246	0.676912	0.0363618	0.513854	0.0344722	0.522493	0.0373392	0.510446	0.0280322	0.706979	0.036472
132	MTBLS358	m_SHOT_mass_spectrometry_v4_COPD_NS	COPD	respiratory	0.715302	0.0324788	0.0170134	0.496639	0.0244713	0.717995	0.035097						0.653571	0.692857	0.614286	0.313837	0.678254	0.678571	0.714286	0.642857	0.365865	0.711667	0.419642857142857	0.526785714285714	0.3125	-0.16563427196061	0.414285714285714	0.375	0.375	0.375	-0.25	0.375		0.679524	0.045224	0.726213	0.039568	0.497842	0.0234282	0.495335	0.0251452	0.499851	0.0287498	0.759405	0.0310705
133	MTBLS358	m_SHOT_mass_spectrometry_v4_CS_NS	COPD	respiratory	0.677047	0.0361161	0.0189188	0.493021	0.0139913	0.679175	0.0467171						0.664286	0.635714	0.692857	0.339178	0.661797	0.653571	0.642857	0.664286	0.325305	0.640346						0.375	0.25	0.5	-0.258198889747161	0.4		0.639196	0.0377351	0.655149	0.0275657	0.491146	0.0153376	0.492269	0.0170089	0.495357	0.00971096	0.719754	0.0451788
134	MTBLS358	m_SHOT_mass_spectrometry_v4_FS_CS	COPD	respiratory	0.555306	0.0595921	0.0312163	0.495933	0.0123826	0.559632	0.0424419						0.507143	0.503571	0.510714	0.0152688	0.519646	0.601786	0.607143	0.596429	0.212056	0.620952	0.321428571428571	0.142857142857143	0.5	-0.377964473009227	0.4							0.543222	0.0442976	0.490015	0.0629187	0.493475	0.0136057	0.494226	0.0152201	0.497396	0.0101449	0.602626	0.0475881
135	MTBLS358	m_SHOT_mass_spectrometry_v4_FS_NS	COPD	respiratory	0.438248	0.0539417	0.0282564	0.5	0	0.447736	0.0394103						0.425	0.725	0.125	-0.15	0.3125	0.410714	0.485714	0.335714	-0.179613	0.394286												0.501853	0.0403515	0.545097	0.0828655	0.498125	0.0100972	0.5	0	0.5	0	0.462552	0.0506114
136	MTBLS358	m_TAG_mass_spectrometry_v4_COPD_CS	COPD	respiratory	0.44548	0.0342837	0.0179589	0.5	0	0.457466	0.0507634						0.503571	0.789286	0.217857	0.00798733	0.5	0.478571	0.464286	0.492857	-0.0424079	0.474603												0.436652	0.0455184	0.453199	0.0428163	0.5	0	0.5	0	0.5	0	0.407902	0.0428914
137	MTBLS358	m_TAG_mass_spectrometry_v4_COPD_FS	COPD	respiratory	0.606943	0.0429448	0.0224959	0.496031	0.0221467	0.593859	0.0638058						0.508929	0.875	0.142857	0.0188982	0.5	0.608929	0.510714	0.707143	0.247958	0.593016	0.5	1	0	0		0.375	0.5	0.25	-0.258198889747161	0.333333333333333		0.605699	0.0473599	0.467999	0.0737778	0.488006	0.0167307	0.486637	0.0207027	0.500565	0.0120915	0.536987	0.039496
138	MTBLS358	m_TAG_mass_spectrometry_v4_COPD_NS	COPD	respiratory	0.660374	0.0548488	0.0287316	0.607857	0.0511516	0.527345	0.0471809						0.514286	0.128571	0.9	0.0552414	0.507692	0.655357	0.717857	0.592857	0.316816	0.685	0.515625	0.09375	0.9375	0.033709993123162	0.511363636363636	0.633928571428571	0.6	0.667857142857143	0.284217313645075	0.664646464646464		0.557054	0.0545407	0.619234	0.0528757	0.553445	0.0369754	0.57526	0.0424854	0.632716	0.0461239	0.652515	0.0370365
139	MTBLS358	m_TAG_mass_spectrometry_v4_CS_NS	COPD	respiratory	0.636203	0.0442777	0.0231941	0.507474	0.017831	0.623716	0.0408583						0.573214	0.371429	0.775	0.173645	0.578601	0.653571	0.635714	0.671429	0.315267	0.666234	0.5	0	1	0	0.533333333333333							0.542188	0.0383541	0.480112	0.0563746	0.502887	0.021587	0.508542	0.023235	0.510573	0.0135001	0.666451	0.0351009
140	MTBLS358	m_TAG_mass_spectrometry_v4_FS_CS	COPD	respiratory	0.517285	0.0674111	0.0353121	0.496624	0.0103165	0.534275	0.0560518						0.417857	0.210714	0.625	-0.167105	0.421667	0.505357	0.503571	0.507143	0.00973022	0.502381												0.476942	0.0433221	0.503854	0.0655564	0.5	0	0.496548	0.0133147	0.492143	0.0170956	0.502016	0.038251
141	MTBLS358	m_TAG_mass_spectrometry_v4_FS_NS	COPD	respiratory	0.519752	0.055992	0.0293304	0.5	0	0.514777	0.0486102						0.498214	0.625	0.371429	-0.00971898	0.454861	0.566071	0.696429	0.435714	0.133478	0.573333												0.461964	0.0582239	0.460625	0.0573526	0.5	0	0.5	0	0.5	0	0.509405	0.0492038
142	MTBLS279	m_chronic_hep_b_NEG	chronic hepatitis B	infectious	0.920708	0.0350048	0.0171524	0.907393	0.034688	0.775734	0.0373419						0.853022	0.75	0.956044	0.744957	0.933095	0.801832	0.633333	0.97033	0.68557	0.906996	0.735805860805861	0.616666666666667	0.854945054945055	0.45343192385322	0.895128205128205	0.835714285714286	0.7	0.971428571428572	0.733894566374463	0.920714285714286		0.786378	0.0429765	0.930018	0.0203932	0.816052	0.0475337	0.899844	0.0239933	0.885882	0.023145	0.930406	0.016812
143	MTBLS279	m_chronic_hep_b_POS	chronic hepatitis B	infectious	0.879643	0.0246034	0.0120557	0.896639	0.0220241	0.77449	0.0503692			0.926905	0.0251734		0.492857	0	0.985714	-0.0259281	0.781699	0.77326	0.633333	0.913187	0.588352	0.905985	0.651923076923077	0.35	0.953846153846154	0.355634795676892	0.859967320261438	0.735805860805861	0.516666666666667	0.954945054945055	0.556776238883616	0.881730769230769		0.742538	0.0371075	0.880684	0.0240529	0.781329	0.0325908	0.868933	0.0200123	0.86804	0.0293647	0.858689	0.0220951
144	MTBLS253	m_oxylipin_chronic_hep_b	chronic hepatitis B	infectious	0.723852	0.0404172	0.0198044	0.563578	0.0348105	0.673318	0.0420874						0.5	0	1	0	0.779085	0.537729	0.166667	0.908791	0.0952164	0.792703	0.5	0	1	0	0.764705882352941	0.605769230769231	0.25	0.961538461538462	0.339280133513412	0.80625		0.569948	0.0472912	0.612879	0.0646611	0.539687	0.0365851	0.553213	0.0410689	0.53283	0.0556586	0.703001	0.0377082
145	MTBLS579	m_typhoid_carriage_metabolite_profiling_mass_spectrometry_v2_maf	typhoid carriage	infectious	0.937917	0.0353119	0.0261594	0.911389	0.0439372	0.862917	0.0568191						0.783333	0.85	0.716667	0.581032	0.816667	0.8	0.9	0.7	0.589128	0.75	0.866666666666667	0.95	0.783333333333333	0.766448736354266	0.95	0.808333333333333	0.85	0.766666666666667	0.619897196532938	0.783333333333333		0.845764	0.0424662	0.94125	0.0324955	0.869653	0.0518653	0.949444	0.0404651	0.90875	0.0514191	0.926042	0.0292793
146	Feng	serum_onebatch_IPO_align_Feng_serum_all	coronary heart disease	cardiovascular	0.999931	0.00037397	0.000168157	0.999815	0.000732984	0.789198	0.0366851	0.792999	0.037705				0.965278	0.930556	1	0.942072	0.953846	0.9875	0.975	1	0.979743	0.984615	0.988888888888889	0.977777777777778	1	0.980534186769688	0.983333333333333	1	1	1	1	1		0.990919	0.00901239	1	0	0.99548	0.00511879	0.999732	0.000870204	1	0	0.99956	0.000930448
147	Feng	urine_onebatch_IPO_aligned_Feng_urine_all	coronary heart disease	cardiovascular	0.980264	0.00577093	0.00259492	0.985365	0.00469365	0.917135	0.0197718	0.883804	0.0265773				0.962374	0.977778	0.94697	0.924747	0.983333	0.956818	1	0.913636	0.908595	1	0.970833333333333	0.975	0.966666666666666	0.943061449346282	0.984615384615385	0.961742424242424	0.975	0.948484848484848	0.922843421616779	0.984615384615385		0.953963	0.0197667	0.977618	0.00387178	0.962651	0.00908978	0.97739	0.0070482	0.982592	0.00386077	0.977419	0.00360374
[truncated: 23 more columns]

## Sheet: labels_AUC_gt_0.8
labels	data_set
A1-1	XCMS-Report-annotated-SingleClass.04jun12_CN_AD
A1-2	XCMS-Report-annotated-SingleClass.11jun12_CN_MCI
A1-3	XCMS-Report-annotated-SingleClass.11jun12_CN_AD
A2-1	IPO_aligned_MTBLS72_pos
C1-1	urine_onebatch_IPO_aligned_Feng_urine_all
D2-1	AN000929
D2-2	AN000930
D3-1	IPO_aligned_ST000045_2feb_pos_ND_IW
D3-2	IPO_aligned_ST000045_2feb_pos_II_IW
D3-3	IPO_aligned_ST000045_11feb_neg_ND_IW
D3-4	IPO_aligned_ST000045_11feb_neg_II_IW
D3-5	IPO_aligned_ST000045_17mar_neg_ND_IW
E5-1	IPO_aligned_MTBLS315_mzXML
E5-2	IPO_aligned_MTBLS315_n_mzML
E5-3	IPO_aligned_MTBLS315_p_mzML
E6-1	IPO_aligned_MTBLS354_neg
E6-2	IPO_aligned_MTBLS354_pos
F1-1	IPO_aligned_MTBLS266_neg
F1-2	IPO_aligned_MTBLS266_pos
F4-1	IPO_aligned_MTBLS364_hil_pos
F4-2	IPO_aligned_MTBLS364_lip_pos
G1-1	IPO_aligned_ST000329_pos_MCD_Control
G1-2	IPO_aligned_ST000329_pos_FSGS_Control
G1-3	IPO_aligned_ST000329_neg_MCD_Control
G1-4	IPO_aligned_ST000329_neg_FSGS_Control
I1-1	IPO_aligned_MTBLS408_neg
I1-2	IPO_aligned_MTBLS408_pos
I2-1	IPO_aligned_ST000763_untar_pos_Healthy_LowRisk
I2-2	IPO_aligned_ST000763_untar_pos_PAH_Normal Pressures
I2-3	IPO_aligned_ST000763_untar_pos_PAH_Borderline Pressures
I2-4	IPO_aligned_ST000763_untar_pos_Normal Pressures_Borderline Pressures
I2-5	IPO_aligned_ST000763_untar_pos_Normal Pressures_LowRisk
I2-6	IPO_aligned_ST000763_untar_neg_Healthy_LowRisk
I2-7	IPO_aligned_ST000763_untar_neg_PAH_Normal Pressures
I2-8	IPO_aligned_ST000763_untar_neg_PAH_Borderline Pressures
I2-9	IPO_aligned_ST000763_untar_neg_PAH_LowRisk
I2-10	IPO_aligned_ST000763_untar_neg_Normal Pressures_Borderline Pressures
I2-11	IPO_aligned_ST000763_untar_neg_Normal Pressures_LowRisk
I2-12	IPO_aligned_ST000763_untar_neg_Borderline Pressures_LowRisk

## Sheet: labels_AUC_lt_0.8
labels	data_set
A1-1	IPO_aligned_ST000046_20120606_neg_hilic_CN_MCI
A1-2	IPO_aligned_ST000046_20120606_neg_hilic_CN_AD
A1-3	IPO_aligned_ST000046_20120606_neg_hilic_MCI_AD
A1-4	IPO_aligned_ST000046_20120613_neg_hilic_CN_MCI
A1-5	IPO_aligned_ST000046_20120613_neg_hilic_CN_AD
A1-6	IPO_aligned_ST000046_20120613_neg_hilic_MCI_AD
A1-7	IPO_aligned_ST000046_20120618_pos_c18_CN_MCI
A1-8	IPO_aligned_ST000046_20120618_pos_c18_CN_AD
A1-9	IPO_aligned_ST000046_20120618_pos_c18_MCI_AD
A1-10	IPO_aligned_ST000046_20120620_neg_c18_CN_MCI
A1-11	IPO_aligned_ST000046_20120620_neg_c18_CN_AD
A1-12	IPO_aligned_ST000046_20120620_neg_c18_MCI_AD
A1-13	IPO_aligned_ST000046_20120625_pos_c18_CN_MCI
A1-14	IPO_aligned_ST000046_20120625_pos_c18_CN_AD
A1-15	IPO_aligned_ST000046_20120625_pos_c18_MCI_AD
A1-16	XCMS-Report-annotated-SingleClass.04jun12_CN_MCI
A1-17	XCMS-Report-annotated-SingleClass.04jun12_MCI_AD
A1-18	XCMS-Report-annotated-SingleClass.11jun12_MCI_AD
A1-19	XCMS-Report-annotated-SingleClass.27jun12_CN_MCI
A1-20	XCMS-Report-annotated-SingleClass.27jun12_CN_AD
A1-21	XCMS-Report-annotated-SingleClass.27jun12_MCI_AD
A2-1	IPO_aligned_MTBLS72_neg
B1-1	IPO_aligned_MTBLS92
B11-1	IPO_aligned_ST000388_LC
B14-1	IPO_aligned_MTBLS28_neg
B14-2	IPO_aligned_MTBLS28_pos
B4-1	AN001503
B7-1	IPO_aligned_MTBLS19_neg_all_F_R
B7-2	IPO_aligned_MTBLS19_pos_all_F_R
B9-1	IPO_aligned_MTBLS17_neg_onebatch
B9-2	IPO_aligned_MTBLS17_pos_onebatch
C1-1	serum_onebatch_IPO_align_Feng_serum_all
D1-1	IPO_aligned_MTBLS352_neg_T2D_NGT
D1-2	IPO_aligned_MTBLS352_neg_T2D_Pre-DM
D1-3	IPO_aligned_MTBLS352_neg_NGT_Pre-DM
D3-1	IPO_aligned_ST000045_2feb_pos_ND_II
D3-2	IPO_aligned_ST000045_11feb_neg_ND_II
D3-3	IPO_aligned_ST000045_11mar_pos_ND_II
D3-4	IPO_aligned_ST000045_11mar_pos_ND_IW
D3-5	IPO_aligned_ST000045_11mar_pos_II_IW
D3-6	IPO_aligned_ST000045_17mar_neg_ND_II
D3-7	IPO_aligned_ST000045_17mar_neg_II_IW
E4-1	IPO_aligned_ST000578_AE
E4-2	IPO_aligned_ST000578_C18
F4-1	IPO_aligned_MTBLS364_hil_neg
F4-2	IPO_aligned_MTBLS364_lip_neg
G1-1	IPO_aligned_ST000329_pos_MCD_FSGS
G1-2	IPO_aligned_ST000329_neg_MCD_FSGS
I2-1	IPO_aligned_ST000763_untar_pos_Healthy_PAH
I2-2	IPO_aligned_ST000763_untar_pos_Healthy_Normal Pressures
I2-3	IPO_aligned_ST000763_untar_pos_Healthy_Borderline Pressures
I2-4	IPO_aligned_ST000763_untar_pos_PAH_LowRisk
I2-5	IPO_aligned_ST000763_untar_pos_Borderline Pressures_LowRisk
I2-6	IPO_aligned_ST000763_untar_neg_Healthy_PAH
I2-7	IPO_aligned_ST000763_untar_neg_Healthy_Normal Pressures
I2-8	IPO_aligned_ST000763_untar_neg_Healthy_Borderline Pressures
